# Supplementary material for: Evolution of Anti-RBD IgG Avidity following SARS-CoV-2 Infection
Source: Viruses. 2022 Mar 4;14(3):532. doi: 10.3390/v14030532 (PMC8949389; doi:10.3390/v14030532)
Supplement: Supplementary file 1 [file viruses-14-00532-s001.zip]

Archive with 1 entries (1 files):
- viruses-1614783-supplementary.pdf
